# Supplementary material for: 20-Nor-Isopimarane Epimers Produced by Aspergillus wentii SD-310, a Fungal Strain Obtained from Deep Sea Sediment
Source: Mar Drugs. 2018 Nov 9;16(11):440. doi: 10.3390/md16110440 (PMC6266897; doi:10.3390/md16110440)
Supplement: Supplementary file 1 [file marinedrugs-16-00440-s001.zip]

Archive with 1 entries (1 files):
- marinedrugs-377456-supplementary.doc
